# Supplementary material for: Progesterone, Myo-Inositol, Dopamine and Prolactin Present in Follicular Fluid Have Differential Effects on Sperm Motility Subpopulations
Source: Life (Basel). 2021 Nov 17;11(11):1250. doi: 10.3390/life11111250 (PMC8617736; doi:10.3390/life11111250)
Supplement: Supplementary file 1 [file life-11-01250-s001.zip]

Archive with 1 entries (1 files):
- life-1447561-supplementary.pdf
